# Supplementary material for: Use of anti-gSG6-P1 IgG as a serological biomarker to assess temporal exposure to Anopheles’ mosquito bites in Lower Moshi
Source: PLoS One. 2021 Oct 27;16(10):e0259131. doi: 10.1371/journal.pone.0259131 (PMC8550589; doi:10.1371/journal.pone.0259131)
Supplement: S1 Table — (XLSX) [file pone.0259131.s001.xlsx]

## Sheet: Sheet1
S1. Table: Numbers of Anopheles mosquitoes collected in each village
		Numbers of Anopheles mosquitoes
Trap	Village	Survey 1	Survey 2	Survey 3
1	Mtakuja	3	7	8
2	Mtakuja	1	4	1
3	Mtakuja	1	18	5
4	Mtakuja	2	16	16
5	Mtakuja	0	17	3
6	Mtakuja	0	0	0
	Absolute	7	62	33
	Median	1	11.5	4
	Mean	1.16667	10.3333	5.5
7	Newland	0	2	12
8	Newland	0	1	0
9	Newland	0	5	4
10	Newland	0	8	5
11	Newland	0	0	6
	Absolute	0	16	27
	Median	0	2	5
	Mean	0	3.2	5.4
12	Mikocheni	0	9	0
13	Mikocheni	13	38	0
14	Mikocheni	0	0	0
15	Mikocheni	0	11	0
16	Mikocheni	1	0	0
17	Mikocheni	0	0	0
	Absolute	14	58	0
	Median	0	4.5	0
	Mean	2.33333	9.66667	0
18	Oria	1	5	242
19	Oria	2	51	3
20	Oria	0	98	160
21	Oria	251	545	128
22	Oria	82	389	234
23	Oria	0	17	13
24	Oria	2	11	18
25	Oria	0	1	200
	Absolute	338	1117	998
	Median	1.5	34	144
	Mean	42.25	139.625	124.75
26	Mserekia	0	15	3
27	Mserekia	0	4	0
28	Mserekia	0	0	0
29	Mserekia	1	4	2
30	Mserekia	0	6	4
31	Mserekia	0	30	7
32	Mserekia	0	52	1
	Absolute	1	111	17
	Median	0	6	2
	Mean	0.142857	15.8571	2.42857
	Total	360	1364	1075		2799
