# Supplementary material for: Use of anti-gSG6-P1 IgG as a serological biomarker to assess temporal exposure to Anopheles’ mosquito bites in Lower Moshi
Source: PLoS One. 2021 Oct 27;16(10):e0259131. doi: 10.1371/journal.pone.0259131 (PMC8550589; doi:10.1371/journal.pone.0259131)
Supplement: S1 Dataset — (XLSX) [file pone.0259131.s004.xlsx]

## Sheet: Survey 1
Participants ID	Village	Household No	Sex	age_group	Education level	Bednet ownership	Bednet ownership by color	Bednet impregnation	Bednet daily usage	Bednethavingholes	Hole sizes	mRDT S1	gSG6P1 Ab Levels S1	gSG6P11	Anophelescounts1
1	Oria	1	Female	46-65	Had primary education	Yes	Other color	None	Yes	No	Medium	Negative	0.16	Negative
2	Oria	1	Male	0-5	Pupils at primary school	No	No net	No net	No	No net	No net	Negative	0.06	Negative
3	Oria	2	Female	16-30	Had primary education	Yes	Blue	Yes	Yes	No	No holes	Negative	0.06	Negative
4	Oria	2	Female	6-15	Pupils at primary school	Yes	Blue	Yes	Yes	No	No holes	Negative	0.05	Negative
5	Oria	3	Female	46-65	Had primary education	Yes	Other color	None	Yes	No	No holes	Negative	0.03	Negative
6	Oria	4	Female	31-45	Had primary education	Yes	Blue	Yes	Yes	Yes	Small	Negative	0.06	Negative
7	Oria	5	Female	46-65	Had primary education	Yes	Blue	Yes	Yes	Yes	Large	Negative	0.1	Negative
8	Oria	5	Female	0-5	Pupils at primary school	Yes	Blue	Yes	Yes	Yes	Large	Negative	0.18	Negative
10	Oria	6	Female	16-30	Had primary education	Yes	Blue	Yes	Yes	No	No holes	Negative	0.05	Negative	2
11	Oria	7	Male	66+	Had primary education	Yes	Blue	Yes	Yes	Yes	Large	Negative	0.56	Positive
12	Oria	8	Male	6-15	Pupils at primary school	Yes	Other color	None	Yes	Yes	Medium	Negative	1.74	Positive	166
13	Oria	8	Female	0-5	Children aged < 5 years	No	No net	No net	No	No net	No net	Negative	0.05	Negative
14	Oria	8	Female	31-45	Had primary education	Yes	Blue	Yes	Yes	Yes	Medium	Negative	0.25	Positive
15	Oria	8	Female	31-45	Had primary education	Yes	Other color	None	Yes	No	No holes	Negative	0.09	Negative
16	Oria	9	Female	6-15	Pupils at primary school	Yes	Blue	Yes	Yes	No	No holes	Negative	0.89	Positive
17	Oria	13	Female	46-65	No formal education	Yes	Blue	Yes	Yes	Yes	Small	Negative	0.08	Negative
18	Oria	11	Male	0-5	Children aged < 5 years	Yes	Other color	None	Yes	Yes	Medium	Negative	0.19	Negative
21	Oria	12	Female	46-65	Had primary education	Yes	Blue	Yes	Yes	Yes	Medium	Negative	0.07	Negative
22	Oria	13	Male	6-15	Pupils at primary school	Yes	Other color	None	Yes	No	No holes	Negative	0.08	Negative
23	Oria	13	Female	31-45	Had primary education	Yes	Other color	None	Yes	No	No holes	Negative	0.16	Negative	1
24	Oria	14	Female	31-45	Had primary education	Yes	White	None	Yes	Yes	Medium	Negative	0.13	Negative	2
25	Oria	15	Male	31-45	Had primary education	Yes	Other color	None	Yes	No	No holes	Negative	0.52	Positive
26	Oria	16	Male	46-65	Had primary education	Yes	Blue	Yes	Yes	No	No holes	Negative	0.04	Negative
27	Oria	17	Male	46-65	Had primary education	Yes	Blue	None	Yes	No	No holes	Negative	0.07	Negative	0
28	Oria	18	Male	46-65	Had primary education	Yes	Other color	Yes	Yes	Yes	Large	Negative	0.05	Negative
29	Oria	19	Female	46-65	Had primary education	Yes	Other color	None	Yes	No	No holes	Negative	0.07	Negative
30	Oria	20	Female	16-30	Secondary education	Yes	Blue	Yes	Yes	No	No holes	Negative	0.1	Negative
31	Oria	21	Female	46-65	Had primary education	Yes	Other color	None	Yes	No	No holes	Negative	0	Negative
32	Oria	22	Male	31-45	Had primary education	Yes	Blue	Yes	Yes	No	No holes	Negative	0.29	Positive	166
34	Oria	23	Female	31-45	Had primary education	Yes	Other color	None	Yes	Yes	Medium	Negative	0.04	Negative
35	Oria	23	Female	6-15	Pupils at primary school	Yes	Blue	Yes	Yes	Yes	Medium	Negative	0	Negative
36	Oria	23	Male	6-15	Pupils at primary school	Yes	Blue	Yes	Yes	Yes	Small	Negative	0.02	Negative
37	Oria	23	Male	6-15	Pupils at primary school	Yes	Blue	Yes	Yes	Yes	Small	Negative	0.01	Negative
38	Oria	24	Female	16-30	Had primary education	Yes	Blue	Yes	Yes	Yes	Large	Negative	0.01	Negative
39	Oria	25	Male	66+	Had primary education	Yes	Other color	Yes	Yes	Yes	Small	Negative	0.03	Negative
40	Oria	24	Male	0-5	Children aged < 5 years	Yes	Blue	Yes	Yes	Yes	Large	Negative	0	Negative
41	Oria	26	Male	46-65	Secondary education	Yes	Blue	Yes	Yes	Yes	Small	Negative	0.03	Negative
42	Oria	27	Female	16-30	Had primary education	Yes	Blue	Yes	Yes	Yes	Large	Negative	0.04	Negative
43	Oria	28	Female	66+	Had primary education	Yes	Blue	Yes	Yes	No	No holes	Negative	0.07	Negative
44	Oria	29	Female	46-65	Had primary education	Yes	White	None	Yes	No	No holes	Negative	0.01	Negative
45	Oria	27	Male	0-5	Children aged < 5 years	Yes	Blue	Yes	Yes	Yes	Large	Negative	0.02	Negative
46	Oria	30	Female	46-65	Had primary education	Yes	Blue	Yes	Yes	Yes	Medium	Negative	0	Negative
48	Oria	27	Male	6-15	Pupils at primary school	Yes	Blue	Yes	No	Yes	Medium	Negative	0.02	Negative
49	Oria	27	Female	6-15	Pupils at primary school	Yes	Blue	Yes	Yes	Yes	Medium	Negative	0	Negative
50	Oria	27	Female	6-15	Pupils at primary school	Yes	Blue	Yes	Yes	Yes	Medium	Negative	0	Negative
51	Oria	34	Male	0-5	Children aged < 5 years	Yes	Blue	None	Yes	Yes	Medium	Negative	0.01	Negative
52	Oria	34	Female	16-30	Had primary education	Yes	Blue	None	Yes	Yes	Medium	Negative	0.02	Negative	0
53	Oria	32	Male	6-15	Pupils at primary school	Yes	Blue	Yes	Yes	No	No holes	Negative	0.01	Negative	1
54	Oria	33	Female	31-45	Had primary education	Yes	White	None	Yes	Yes	Small	Negative	0.02	Negative
55	Oria	37	Male	46-65	Secondary education	Yes	Blue	Yes	Yes	No	No holes	Negative	0.14	Negative	44
56	Oria	36	Female	31-45	Had primary education	Yes	Other color	Yes	Yes	No	No holes	Negative	0.03	Negative
57	Oria	35	Male	46-65	Had primary education	No	No net	No net	No	No net	No net	Negative	0	Negative
58	Mtakuja	1	Female	66+	Had primary education	Yes	Blue	Yes	Yes	Yes	Small	Negative	0.71	Positive
59	Mtakuja	2	Female	46-65	Had primary education	Yes	Blue	Yes	Yes	Yes	Medium	Negative	0	Negative	3
60	Mtakuja	2	Male	0-5	Children aged < 5 years	Yes	Blue	Yes	Yes	Yes	Medium	Negative	0	Negative
61	Mtakuja	2	Female	6-15	Pupils at primary school	Yes	Blue	Yes	Yes	Yes	Small	Negative	0.01	Negative
62	Mtakuja	3	Female	66+	Had primary education	Yes	Blue	Yes	Yes	Yes	Medium	Negative	0	Negative
63	Mtakuja	6	Female	46-65	Had primary education	Yes	Blue	Yes	No	Yes	Small	Negative	0.01	Negative
64	Mtakuja	4	Female	46-65	Had primary education	Yes	Blue	Yes	Yes	Yes	Large	Negative	0.03	Negative	0
65	Mtakuja	4	Male	0-5	Children aged < 5 years	Yes	Blue	Yes	Yes	Yes	Medium	Negative	0.02	Negative
66	Mtakuja	5	Female	66+	No formal education	Yes	Other color	Yes	Yes	No	No holes	Negative	0.01	Negative
67	Mtakuja	7	Female	66+	No formal education	Yes	Blue	Yes	Yes	No	No holes	Negative	0	Negative
68	Mtakuja	8	Female	66+	No formal education	Yes	Blue	Yes	Yes	Yes	Small	Negative	0.03	Negative	1
69	Mtakuja	9	Female	46-65	Had primary education	Yes	Blue	Yes	Yes	No	No holes	Negative	0	Negative	1
70	Mtakuja	10	Male	66+	Had primary education	Yes	Blue	Yes	Yes	No	No holes	Negative	0.01	Negative
71	Mtakuja	11	Female	46-65	Had primary education	Yes	Blue	Yes	Yes	No	No holes	Negative	0.01	Negative
72	Mtakuja	11	Female	0-5	No formal education	Yes	Blue	Yes	Yes	No	No holes	Negative	0	Negative
73	Mtakuja	12	Female	31-45	Had primary education	Yes	Blue	Yes	Yes	Yes	Large	Negative	0	Negative
74	Mtakuja	12	Female	0-5	Children aged < 5 years	Yes	Blue	Yes	Yes	Yes	Large	Negative	0.06	Negative
75	Mtakuja	21	Female	16-30	Had primary education	Yes	Blue	None	Yes	Yes	Medium	Negative	0.29	Positive	2
76	Mtakuja	13	Female	31-45	Had primary education	Yes	Blue	Yes	Yes	Yes	Large	Negative	0.01	Negative
77	Mtakuja	16	Female	46-65	Had primary education	Yes	Blue	Yes	Yes	Yes	Large	Negative	0.03	Negative
78	Mtakuja	19	Female	46-65	Had primary education	Yes	Other color	Yes	Yes	No	No holes	Negative	0.27	Positive
79	Mtakuja	14	Female	16-30	Had primary education	Yes	Blue	Yes	Yes	No	No holes	Negative	0.03	Negative
80	Mtakuja	17	Female	66+	No formal education	Yes	Blue	None	No	No	No holes	Negative	0.05	Negative
81	Mtakuja	18	Male	31-45	Secondary education	Yes	Blue	Yes	Yes	No	No holes	Negative	0.01	Negative
82	Mtakuja	5	Male	6-15	Had primary education	No	No net	No net	No	No net	No net	Negative	0.02	Negative
83	Mtakuja	5	Female	6-15	Had primary education	No	No net	No net	No	No net	No net	Negative	0.14	Negative
84	Mtakuja	15	Female	16-30	Had primary education	Yes	Blue	Yes	Yes	No	No holes	Negative	0.04	Negative
85	Mtakuja	20	Male	6-15	Pupils at primary school	No	No net	No net	No	No net	No net	Negative	0.02	Negative
86	Mtakuja	20	Female	6-15	Pupils at primary school	No	No net	No net	No	No net	No net	Negative	0.02	Negative
87	Mtakuja	20	Female	6-15	Pupils at primary school	No	No net	No net	No	No net	No net	Negative	0.06	Negative
88	Mtakuja	21	Female	0-5	Children aged < 5 years	Yes	Blue	Yes	Yes	Yes	Medium	Negative	0.02	Negative
89	Mtakuja	23	Female	6-15	Pupils at primary school	Yes	Blue	Yes	Yes	Yes	Small	Negative	0.02	Negative	0
90	Mtakuja	22	Male	6-15	Pupils at primary school	No	No net	No net	No	No net	No net	Negative	0.01	Negative
91	Mtakuja	22	Female	6-15	Pupils at primary school	No	No net	No net	No	No net	No net	Negative	1.31	Positive
92	Mtakuja	23	Female	6-15	Had primary education	Yes	Blue	Yes	Yes	Yes	Small	Negative	0.09	Negative
93	Mtakuja	24	Male	46-65	Had primary education	Yes	Blue	Yes	Yes	No	No holes	Negative	1	Positive
94	Mtakuja	25	Female	31-45	Secondary education	Yes	Blue	Yes	Yes	No	No holes	Negative	0.04	Negative
95	Mtakuja	25	Female	6-15	Pupils at primary school	Yes	Blue	Yes	Yes	Yes	Small	Negative	0.02	Negative
96	Mtakuja	26	Female	16-30	Had primary education	No	No net	No net	No	No net	No net	Negative	0.04	Negative
97	Mtakuja	25	Male	0-5	Children aged < 5 years	Yes	Blue	Yes	Yes	Yes	Small	Negative	0.02	Negative
98	Newland	1	Female	46-65	No formal education	Yes	Other color	Yes	Yes	No	No holes	Negative	0.13	Negative	0
99	Newland	1	Male	16-30	Secondary education	Yes	Other color	Yes	Yes	No	No holes	Negative	0.02	Negative
100	Newland	2	Male	66+	Had primary education	Yes	Blue	Yes	Yes	Yes	Large	Negative	0.06	Negative	0
101	Newland	3	Male	66+	Had primary education	Yes	Other color	None	Yes	Yes	Large	Negative	0.03	Negative
102	Newland	4	Female	16-30	Secondary education	Yes	Blue	Yes	No	Yes	Large	Negative	0.43	Positive
103	Newland	5	Female	16-30	Had primary education	No	No net	No net	No	No net	No net	Negative	0.05	Negative
104	Newland	7	Female	31-45	Had primary education	Yes	White	None	Yes	No	No holes	Negative	0.02	Negative
105	Newland	6	Female	31-45	Had primary education	Yes	Blue	Yes	Yes	No	No holes	Negative	0.26	Positive
106	Newland	8	Male	0-5	Children aged < 5 years	Yes	Blue	Yes	Yes	No	No holes	Negative	0.02	Negative
107	Newland	7	Male	6-15	Pupils at primary school	Yes	Blue	None	No	Yes	Small	Negative	0.18	Negative
108	Newland	7	Male	6-15	Pupils at primary school	Yes	White	None	No	No	No holes	Negative	0.33	Positive	0
109	Newland	7	Female	6-15	Pupils at primary school	Yes	Blue	None	No	No	No holes	Negative	0.03	Negative
110	Newland	8	Female	16-30	Had primary education	Yes	Blue	Yes	Yes	No	No holes	Negative	0.04	Negative
111	Newland	8	Male	6-15	Pupils at primary school	Yes	Blue	Yes	Yes	No	No holes	Negative	0.03	Negative
112	Newland	8	Female	46-65	Had primary education	Yes	Blue	Yes	Yes	No	No holes	Negative	0.06	Negative	0
113	Newland	8	Female	0-5	Children aged < 5 years	Yes	Blue	Yes	Yes	No	No holes	Negative	0.05	Negative
114	Newland	8	Male	0-5	Children aged < 5 years	Yes	Blue	Yes	No	No	No holes	Negative	0.03	Negative
115	Newland	20	Female	31-45	Had primary education	No	No net	No net	No	No net	No net	Negative	0.41	Positive
116	Newland	9	Female	31-45	Had primary education	Yes	Blue	Yes	Yes	No	No holes	Negative	0.06	Negative
117	Newland	10	Female	16-30	No formal education	Yes	Blue	Yes	Yes	No	No holes	Negative	0.4	Positive
118	Newland	9	Female	16-30	Secondary education	Yes	Blue	Yes	Yes	No	No holes	Negative	0.02	Negative
119	Newland	13	Female	66+	Had primary education	Yes	Blue	Yes	Yes	No	No holes	Negative	0.13	Negative
120	Newland	11	Female	46-65	Had primary education	Yes	Other color	None	No	No	No holes	Negative	0.11	Negative
121	Newland	14	Female	31-45	Secondary education	Yes	Other color	None	Yes	No	No holes	Negative	0.02	Negative
122	Newland	15	Male	31-45	Had primary education	Yes	Other color	None	Yes	No	No holes	Negative	0.02	Negative
123	Newland	16	Male	46-65	Had primary education	Yes	Blue	Yes	Yes	No	No holes	Negative	0.04	Negative
124	Newland	19	Male	46-65	Had primary education	Yes	Blue	Yes	Yes	No	No holes	Negative	0.24	Positive
125	Newland	21	Male	31-45	Had primary education	No	No net	No net	No	No net	No net	Negative	0.05	Negative
126	Newland	17	Female	16-30	Had primary education	Yes	Blue	Yes	Yes	No	No holes	Negative	0.02	Negative
127	Newland	12	Female	66+	Had primary education	Yes	Other color	None	No	Yes	Medium	Negative	0.03	Negative
128	Newland	121	Male	0-5	No formal education	No	No net	No net	No	No net	No net	Negative	0.01	Negative
129	Newland	18	Female	31-45	Had primary education	Yes	Blue	Yes	Yes	No	No holes	Negative	0.27	Positive
130	Newland	18	Male	6-15	Pupils at primary school	Yes	Blue	Yes	Yes	No	No holes	Negative	0.02	Negative
131	Newland	22	Female	16-30	Secondary education	Yes	Blue	Yes	Yes	No	No holes	Negative	0.12	Negative
132	Newland	23	Female	16-30	Had primary education	Yes	Blue	Yes	Yes	No	No holes	Negative	0.05	Negative
133	Newland	23	Female	0-5	No formal education	Yes	Blue	Yes	Yes	No	No holes	Negative	0.01	Negative
134	Newland	24	Female	16-30	Had primary education	Yes	Blue	Yes	Yes	No	No holes	Negative	0.01	Negative
135	Newland	25	Male	31-45	Had primary education	Yes	Blue	Yes	Yes	Yes	Small	Negative	0.02	Negative
136	Newland	27	Female	31-45	Had primary education	Yes	Blue	Yes	Yes	Yes	Small	Negative	0.02	Negative
137	Newland	26	Female	31-45	Had primary education	Yes	Blue	Yes	Yes	No	No holes	Negative	0	Negative
138	Newland	26	Male	0-5	No formal education	Yes	Blue	Yes	Yes	No	No holes	Negative	0.02	Negative
139	Newland	27	Female	6-15	Pupils at primary school	Yes	Blue	Yes	Yes	Yes	Small	Negative	0.01	Negative
140	Newland	27	Male	6-15	Pupils at primary school	Yes	White	None	No	No	No holes	Negative	1.67	Positive
141	Newland	28	Female	31-45	Secondary education	No	No net	No net	No	No net	No net	Negative	0.01	Negative
142	Newland	29	Female	46-65	Had primary education	Yes	Blue	Yes	Yes	No	No holes	Negative	0.01	Negative
143	Newland	29	Female	0-5	Children aged < 5 years	Yes	Blue	Yes	Yes	No	No holes	Negative	0.02	Negative
144	Newland	29	Female	0-5	Children aged < 5 years	Yes	Blue	Yes	Yes	No	No holes	Negative	0	Negative
145	Newland	29	Female	0-5	Children aged < 5 years	Yes	Blue	Yes	Yes	No	No holes	Negative	0.01	Negative
146	Newland	33	Male	46-65	Had primary education	Yes	Blue	Yes	No	No	No holes	Negative	0.13	Negative	0
147	Mikocheni	1	Female	16-30	No formal education	Yes	Blue	Yes	Yes	No	No holes	Negative	0.02	Negative
148	Mikocheni	2	Female	46-65	No formal education	Yes	Blue	Yes	Yes	Yes	Large	Negative	0.02	Negative
149	Mikocheni	3	Female	31-45	No formal education	No	No net	No net	No	No net	No net	Negative	0	Negative
150	Mikocheni	3	Female	0-5	Children aged < 5 years	No	No net	No net	No	No net	No net	Negative	0.04	Negative
151	Mikocheni	5	Female	31-45	Had primary education	Yes	White	None	Yes	Yes	Medium	Negative	0.09	Negative
152	Mikocheni	5	Female	6-15	Pupils at primary school	Yes	Blue	Yes	Yes	Yes	Medium	Negative	0.35	Positive
153	Mikocheni	6	Female	0-5	Children aged < 5 years	Yes	White	None	Yes	Yes	Large	Negative	0	Negative
154	Mikocheni	4	Female	6-15	Pupils at primary school	Yes	Blue	Yes	Yes	No	No holes	Negative	0.08	Negative
155	Mikocheni	7	Female	0-5	Children aged < 5 years	Yes	Other color	None	No	Yes	Small	Negative	0.12	Negative
156	Mikocheni	7	Female	31-45	Had primary education	Yes	Other color	None	No	Yes	Medium	Negative	0.2	Negative
157	Mikocheni	9	Male	46-65	Had primary education	Yes	White	None	Yes	Yes	Small	Negative	0.17	Negative
158	Mikocheni	8	Female	16-30	Had primary education	No	No net	No net	No	No net	No net	Negative	0	Negative
159	Mikocheni	8	Male	0-5	No formal education	No	No net	No net	No	No net	No net	Negative	0.15	Negative
160	Mikocheni	10	Female	16-30	Had primary education	Yes	Blue	Yes	Yes	No	No holes	Negative	0.65	Positive
161	Mikocheni	10	Male	0-5	Children aged < 5 years	Yes	Blue	Yes	Yes	No	No holes	Negative	0	Negative
162	Mikocheni	11	Female	31-45	No formal education	No	No net	No net	No	No net	No net	Negative	0	Negative
163	Mikocheni	11	Female	0-5	Children aged < 5 years	Yes	Blue	Yes	Yes	Yes	Small	Negative	0	Negative
164	Mikocheni	11	Female	0-5	No formal education	Yes	Blue	Yes	Yes	Yes	Small	Negative	0	Negative
165	Mikocheni	1	Male	0-5	Children aged < 5 years	Yes	Blue	Yes	Yes	No	No holes	Negative	0	Negative
166	Mikocheni	13	Female	31-45	No formal education	Yes	Blue	Yes	Yes	No	No holes	Negative	0.23	Positive	13
167	Mikocheni	13	Male	0-5	Pupils at primary school	Yes	Blue	Yes	Yes	No	No holes	Negative	0.07	Negative
168	Mikocheni	12	Female	66+	Had primary education	Yes	Other color	Yes	Yes	Yes	Medium	Negative	0.14	Negative
169	Mikocheni	14	Female	16-30	No formal education	No	No net	No net	No	No net	No net	Negative	0.08	Negative
170	Mikocheni	15	Male	6-15	Pupils at primary school	Yes	Blue	Yes	Yes	No	No holes	Negative	0.36	Positive
171	Mikocheni	16	Female	46-65	No formal education	No	No net	No net	No	No net	No net	Negative	0.08	Negative
172	Mikocheni	16	Female	0-5	Pupils at primary school	Yes	Blue	Yes	Yes	Yes	Large	Negative	0.12	Negative
173	Mikocheni	17	Female	0-5	Pupils at primary school	Yes	White	None	Yes	Yes	Large	Negative	0.12	Negative
174	Mikocheni	17	Male	46-65	Had primary education	Yes	White	None	Yes	Yes	Large	Negative	0.22	Positive
175	Mikocheni	18	Male	0-5	Children aged < 5 years	Yes	White	Yes	Yes	No	No holes	Negative	0.02	Negative
176	Mikocheni	18	Male	46-65	Had primary education	Yes	White	Yes	Yes	No	No holes	Negative	0.22	Positive
177	Mikocheni	19	Female	46-65	Had primary education	Yes	Blue	Yes	No	No	No holes	Negative	0.02	Negative
178	Mikocheni	1	Male	31-45	No formal education	Yes	Blue	Yes	Yes	No	No holes	Negative	0.07	Negative
179	Mikocheni	20	Male	16-30	No formal education	No	No net	No net	No	No net	No net	Negative	0.08	Negative
180	Mikocheni	22	Female	16-30	Secondary education	Yes	Blue	Yes	Yes	No	No holes	Negative	1.12	Positive
181	Mikocheni	23	Female	16-30	Secondary education	Yes	Blue	Yes	Yes	No	No holes	Negative	0.03	Negative
182	Mikocheni	24	Male	16-30	No formal education	No	No net	No net	No	No net	No net	Negative	0.11	Negative
183	Mikocheni	9	Male	6-15	Pupils at primary school	Yes	White	None	Yes	Yes	Small	Negative	0.14	Negative
184	Mikocheni	9	Female	6-15	Pupils at primary school	Yes	White	None	No	No	No holes	Positive	0.22	Positive
185	Mikocheni	25	Female	6-15	Pupils at primary school	Yes	Blue	Yes	No	Yes	Medium	Negative	0.07	Negative
186	Mikocheni	26	Female	6-15	Pupils at primary school	Yes	Blue	Yes	Yes	No	No holes	Negative	0.16	Negative
187	Mikocheni	27	Female	6-15	Pupils at primary school	Yes	Blue	Yes	No	Yes	Medium	Negative	0.06	Negative
188	Mikocheni	29	Male	31-45	Had primary education	Yes	Blue	Yes	Yes	Yes	Small	Negative	0.1	Negative	0
189	Mikocheni	28	Female	6-15	Pupils at primary school	Yes	Blue	Yes	Yes	No	No holes	Negative	0.08	Negative
190	Mikocheni	30	Female	6-15	Pupils at primary school	Yes	Other color	Yes	Yes	No	No holes	Negative	0.12	Negative
191	Mikocheni	35	Female	6-15	Had primary education	Yes	Blue	Yes	Yes	Yes	Small	Negative	0.04	Negative
192	Mikocheni	37	Female	6-15	Pupils at primary school	Yes	White	None	Yes	No	No holes	Negative	0.33	Positive
193	Mikocheni	38	Female	6-15	Pupils at primary school	No	No net	No net	No	No net	No net	Negative	1.15	Positive
194	Mikocheni	39	Female	6-15	Pupils at primary school	Yes	Blue	Yes	Yes	Yes	Medium	Negative	0	Negative
195	Mikocheni	40	Female	6-15	Pupils at primary school	Yes	Blue	Yes	Yes	No	No holes	Negative	0.02	Negative
196	Mikocheni	32	Female	6-15	Pupils at primary school	Yes	Blue	Yes	Yes	No	No holes	Negative	0.04	Negative	0
197	Mikocheni	32	Male	0-5	Children aged < 5 years	Yes	White	Yes	Yes	No	No holes	Negative	0.01	Negative
198	Mikocheni	31	Male	16-30	Had primary education	No	No net	No net	No	No net	No net	Negative	0.24	Positive
199	Mikocheni	33	Male	6-15	Pupils at primary school	Yes	Blue	None	No	Yes	Large	Negative	0.01	Negative
200	Mikocheni	29	Female	6-15	Pupils at primary school	Yes	Blue	Yes	Yes	Yes	Small	Negative	0.18	Negative
201	Mikocheni	34	Female	46-65	No formal education	Yes	Blue	Yes	Yes	Yes	Large	Negative	0.12	Negative
201	Mikocheni	33	Male	16-30	Had primary education	Yes	Blue	Yes	Yes	Yes	Large	Negative	0.08	Negative
203	Mikocheni	36	Male	31-45	Had primary education	No	No net	No net	No	No net	No net	Negative	0.19	Negative
204	Mikocheni	41	Female	46-65	Had primary education	Yes	Blue	Yes	Yes	Yes	Medium	Negative	0.08	Negative
205	Mikocheni	42	Female	16-30	Secondary education	Yes	White	Yes	Yes	No	No holes	Negative	0.13	Negative
206	Mikocheni	44	Female	6-15	Secondary education	Yes	Other color	Yes	Yes	No	No holes	Negative	0	Negative
207	Mikocheni	43	Female	16-30	Had primary education	No	No net	No net	No	No net	No net	Negative	0.06	Negative
208	Mikocheni	46	Female	6-15	Pupils at primary school	Yes	White	None	Yes	No	No holes	Negative	0	Negative
209	Mikocheni	47	Male	6-15	No formal education	Yes	Blue	Yes	Yes	No	No holes	Negative	0	Negative
210	Mikocheni	48	Female	6-15	Pupils at primary school	Yes	White	None	Yes	Yes	Large	Negative	0.04	Negative
211	Mikocheni	49	Female	6-15	Pupils at primary school	Yes	Blue	Yes	Yes	Yes	Large	Negative	0.01	Negative
212	Mikocheni	50	Female	6-15	Pupils at primary school	Yes	Blue	None	No	No	No holes	Negative	0.14	Negative
213	Mikocheni	51	Female	6-15	Pupils at primary school	Yes	White	None	No	No	No holes	Negative	0.05	Negative
214	Mikocheni	52	Female	6-15	Pupils at primary school	Yes	White	None	No	No	No holes	Negative	0.08	Negative
215	Mikocheni	61	Female	6-15	Pupils at primary school	Yes	Blue	Yes	Yes	No	No holes	Negative	0.06	Negative
216	Mikocheni	45	Female	46-65	No formal education	Yes	White	None	Yes	No	No holes	Negative	0.08	Negative
217	Mikocheni	55	Female	6-15	Pupils at primary school	Yes	Other color	None	No	No	No holes	Negative	0.11	Negative
218	Mikocheni	53	Female	31-45	Had primary education	Yes	Blue	Yes	No	No	No holes	Negative	0.91	Positive
219	Mikocheni	56	Female	6-15	Pupils at primary school	Yes	Blue	None	Yes	Yes	Small	Negative	0.02	Negative
220	Mikocheni	64	Female	6-15	Pupils at primary school	Yes	Blue	Yes	Yes	Yes	Small	Negative	0.3	Positive
221	Mikocheni	59	Male	6-15	Pupils at primary school	Yes	Blue	None	No	Yes	Small	Negative	0.23	Positive
222	Mikocheni	60	Male	6-15	Pupils at primary school	Yes	Other color	Yes	Yes	No	No holes	Negative	0.38	Positive
223	Mikocheni	59	Female	6-15	Pupils at primary school	Yes	Blue	None	Yes	No	No holes	Negative	0.72	Positive
224	Mikocheni	54	Female	31-45	No formal education	Yes	White	None	Yes	No	No holes	Negative	0.12	Negative
225	Mikocheni	26	Female	6-15	Pupils at primary school	Yes	Blue	Yes	Yes	Yes	Small	Negative	0.12	Negative
226	Mikocheni	65	Female	6-15	Pupils at primary school	Yes	Blue	Yes	Yes	No	No holes	Negative	0.31	Positive
227	Mikocheni	62	Female	6-15	Pupils at primary school	No	No net	No net	No	No net	No net	Negative	0.09	Negative
228	Mikocheni	63	Female	6-15	Pupils at primary school	Yes	White	None	Yes	Yes	Small	Negative	0.8	Positive
229	Mikocheni	58	Male	31-45	Had primary education	Yes	White	None	Yes	No	No holes	Negative	0.05	Negative
230	Mikocheni	67	Female	46-65	Had primary education	Yes	Blue	Yes	Yes	Yes	Small	Negative	0.03	Negative
232	Mserekia	2	Female	66+	Had primary education	Yes	Blue	Yes	Yes	Yes	Medium	Negative	0.55	Positive
233	Mserekia	3	Female	66+	Had primary education	Yes	Other color	None	Yes	Yes	Small	Negative	0.05	Negative
234	Mserekia	4	Female	66+	Secondary education	Yes	Other color	Yes	No	No	No holes	Negative	1.21	Positive
235	Mserekia	5	Male	66+	Had primary education	Yes	Blue	None	Yes	Yes	Small	Negative	0.08	Negative
236	Mserekia	6	Male	66+	No formal education	No	No net	No net	No	No net	No net	Negative	0.11	Negative
237	Mserekia	7	Male	66+	Had primary education	Yes	Blue	None	Yes	Yes	Medium	Negative	0.03	Negative
238	Mserekia	10	Female	46-65	No formal education	Yes	Blue	Yes	Yes	Yes	Medium	Negative	0.01	Negative
239	Mserekia	9	Female	66+	No formal education	Yes	Blue	Yes	Yes	Yes	Medium	Negative	0.03	Negative
240	Mserekia	9	Female	66+	Had primary education	Yes	Blue	Yes	Yes	No	No holes	Negative	0.03	Negative
241	Mserekia	13	Female	66+	No formal education	No	No net	No net	No	No net	No net	Negative	0.04	Negative	0
242	Mserekia	11	Male	66+	No formal education	No	No net	No net	No	No net	No net	Negative	0.36	Positive
243	Mserekia	12	Male	66+	No formal education	Yes	Blue	Yes	Yes	Yes	Medium	Negative	0.25	Positive
244	Mserekia	16	Male	66+	No formal education	Yes	Blue	Yes	Yes	No	No holes	Negative	0.04	Negative	0
245	Mserekia	17	Female	66+	No formal education	No	No net	No net	No	No net	No net	Negative	0.08	Negative
246	Mserekia	18	Female	46-65	No formal education	Yes	Blue	Yes	Yes	Yes	Small	Negative	0	Negative
247	Mserekia	15	Female	46-65	No formal education	No	No net	No net	No	No net	No net	Negative	1.93	Positive
248	Mserekia	14	Female	46-65	No formal education	Yes	Blue	Yes	Yes	No	No holes	Negative	0.08	Negative
249	Mserekia	19	Female	46-65	No formal education	Yes	Blue	Yes	Yes	Yes	Large	Negative	1.09	Positive
250	Mserekia	20	Female	66+	No formal education	No	No net	No net	No	No net	No net	Negative	0.33	Positive
251	Mserekia	21	Female	46-65	Had primary education	Yes	White	None	No	No	No holes	Negative	0.07	Negative	1
252	Mserekia	22	Female	31-45	No formal education	Yes	Blue	Yes	Yes	Yes	Large	Negative	0.68	Positive
253	Mserekia	24	Female	46-65	Had primary education	Yes	Blue	Yes	Yes	No	No holes	Negative	0.58	Positive
254	Mserekia	23	Female	31-45	No formal education	Yes	Blue	Yes	Yes	Yes	Large	Negative	0.6	Positive	0
255	Mserekia	25	Female	66+	No formal education	Yes	Other color	Yes	Yes	Yes	Large	Negative	0.1	Negative
256	Mserekia	26	Male	6-15	Pupils at primary school	Yes	Blue	None	No	Yes	Small	Negative	0.09	Negative
257	Mserekia	27	Female	6-15	Pupils at primary school	Yes	Blue	Yes	No	No	No holes	Negative	0.06	Negative
258	Mserekia	28	Female	46-65	Had primary education	Yes	Blue	Yes	Yes	Yes	Large	Negative	1.01	Positive
259	Mserekia	29	Female	46-65	No formal education	Yes	Blue	Yes	Yes	Yes	Medium	Negative	0.07	Negative
260	Mserekia	34	Female	16-30	No formal education	Yes	Blue	None	Yes	Yes	Small	Negative	2.11	Positive
261	Mserekia	36	Female	16-30	Had primary education	Yes	Blue	None	Yes	Yes	Small	Negative	0.02	Negative
262	Mserekia	32	Female	66+	No formal education	Yes	Blue	None	Yes	Yes	Medium	Negative	0.3	Positive
263	Mserekia	35	Female	31-45	Had primary education	No	No net	No net	No	No net	No net	Negative	0.4	Positive
264	Mserekia	38	Female	31-45	Had primary education	Yes	Blue	Yes	Yes	No	No holes	Negative	0.02	Negative
265	Mserekia	39	Female	16-30	Had primary education	No	No net	No net	No	No net	No net	Negative	0.09	Negative
266	Mserekia	40	Female	31-45	Had primary education	No	No net	No net	No	No net	No net	Negative	0.02	Negative
267	Mserekia	30	Female	16-30	Had primary education	Yes	Blue	Yes	Yes	Yes	Small	Negative	0.18	Negative
268	Mserekia	43	Female	6-15	Pupils at primary school	Yes	Blue	Yes	Yes	Yes	Large	Negative	0.01	Negative
269	Mserekia	41	Male	46-65	No formal education	Yes	Blue	Yes	Yes	Yes	Medium	Negative	0.04	Negative
270	Mserekia	49	Female	6-15	Pupils at primary school	No	No net	No net	No	No net	No net	Negative	0.15	Negative
271	Mserekia	53	Female	46-65	Had primary education	Yes	Blue	Yes	No	Yes	Large	Negative	0.03	Negative
272	Mserekia	37	Male	6-15	Pupils at primary school	No	No net	No net	No	No net	No net	Negative	0.12	Negative
273	Mserekia	49	Female	31-45	Secondary education	Yes	Blue	Yes	Yes	Yes	Small	Negative	0.12	Negative	0
274	Mserekia	31	Male	66+	No formal education	Yes	Blue	Yes	Yes	Yes	Medium	Negative	0.03	Negative
275	Mserekia	33	Male	66+	No formal education	Yes	Blue	Yes	Yes	No	No holes	Negative	0.08	Negative
276	Mserekia	42	Female	31-45	Had primary education	Yes	Blue	None	Yes	Yes	Small	Negative	0.02	Negative
277	Mserekia	46	Female	46-65	Had primary education	No	No net	No net	No	No net	No net	Negative	0.24	Positive
278	Mserekia	49	Female	6-15	Pupils at primary school	Yes	Blue	Yes	Yes	Yes	Small	Negative	0.06	Negative
279	Mserekia	47	Female	46-65	No formal education	Yes	White	None	Yes	Yes	Small	Negative	0.11	Negative
280	Mserekia	45	Female	6-15	Pupils at primary school	Yes	Blue	None	Yes	Yes	Small	Negative	0.19	Negative
281	Mserekia	56	Female	31-45	Had primary education	Yes	Other color	None	Yes	No	No holes	Negative	0.09	Negative
282	Mserekia	45	Female	46-65	Had primary education	Yes	Blue	None	Yes	Yes	Medium	Negative	0.02	Negative
283	Mserekia	64	Female	31-45	Had primary education	No	No net	No net	No	No net	No net	Negative	0.7	Positive
284	Mserekia	52	Female	31-45	Had primary education	No	No net	No net	No	No net	No net	Negative	0.05	Negative
285	Mserekia	48	Female	46-65	Secondary education	No	No net	No net	No	No net	No net	Negative	0.15	Negative
286	Mserekia	44	Female	31-45	Secondary education	Yes	Blue	None	Yes	No	No holes	Negative	0.84	Positive
287	Mserekia	50	Male	46-65	Had primary education	No	No net	No net	No	No net	No net	Negative	0.08	Negative
288	Mserekia	53	Female	0-5	Children aged < 5 years	No	No net	No net	No	No net	No net	Negative	0.14	Negative
289	Mserekia	53	Female	0-5	Children aged < 5 years	Yes	Blue	Yes	Yes	Yes	Large	Negative	0	Negative
290	Mserekia	1	Male	0-5	Children aged < 5 years	No	No net	No net	No	No net	No net	Negative	0.08	Negative
291	Mserekia	54	Male	0-5	Children aged < 5 years	Yes	White	None	Yes	No	No holes	Negative	0.02	Negative
292	Mserekia	40	Female	0-5	Children aged < 5 years	No	No net	No net	No	No net	No net	Negative	1.27	Positive
293	Mserekia	49	Female	0-5	Children aged < 5 years	Yes	Blue	Yes	Yes	Yes	Medium	Negative	0.11	Negative
294	Mserekia	52	Male	6-15	Pupils at primary school	No	No net	No net	No	No net	No net	Negative	0.09	Negative
295	Mserekia	56	Male	0-5	Children aged < 5 years	Yes	Other color	None	Yes	No	No holes	Negative	0.04	Negative
296	Mserekia	60	Female	16-30	No formal education	No	No net	No net	No	No net	No net	Negative	0.02	Negative
297	Mserekia	60	Male	0-5	Children aged < 5 years	No	No net	No net	No	No net	No net	Negative	0.3	Positive
298	Mserekia	65	Male	0-5	Children aged < 5 years	No	No net	No net	No	No net	No net	Negative	0.04	Negative
299	Mserekia	65	Female	31-45	Had primary education	No	No net	No net	No	No net	No net	Negative	0.11	Negative
300	Mserekia	66	Male	0-5	Children aged < 5 years	Yes	Blue	None	Yes	Yes	Small	Negative	0.02	Negative
301	Mserekia	58	Female	46-65	Had primary education	No	No net	No net	No	No net	No net	Negative	0.04	Negative
302	Mserekia	59	Female	46-65	No formal education	No	No net	No net	No	No net	No net	Negative	0.01	Negative
303	Mserekia	57	Female	66+	No formal education	Yes	Other color	Yes	Yes	Yes	Large	Negative	0.02	Negative
304	Mserekia	61	Female	6-15	No formal education	Yes	White	None	No	Yes	Medium	Negative	0.02	Negative
305	Mserekia	62	Female	6-15	Pupils at primary school	No	No net	No net	No	No net	No net	Negative	0.05	Negative
306	Mserekia	63	Female	6-15	Pupils at primary school	No	No net	No net	No	No net	No net	Negative	0.02	Negative
307	Mserekia	67	Female	46-65	No formal education	No	No net	No net	No	No net	No net	Negative	0.03	Negative
308	Mserekia	68	Female	0-5	Children aged < 5 years	Yes	Blue	None	Yes	Yes	Small	Negative	0.35	Positive
309	Mserekia	68	Male	46-65	Had primary education	Yes	Blue	Yes	Yes	Yes	Small	Negative	0.06	Negative
310	Mserekia	64	Male	0-5	Children aged < 5 years	No	No net	No net	No	No net	No net	Negative	0.08	Negative
311	Mserekia	69	Female	0-5	Children aged < 5 years	No	No net	No net	No	No net	No net	Negative	0.02	Negative
312	Mserekia	47	Female	0-5	Pupils at primary school	Yes	White	None	Yes	Yes	Medium	Negative	0.01	Negative
313	Mserekia	37	Male	31-45	Secondary education	Yes	Blue	Yes	Yes	Yes	Medium	Negative	0.1	Negative	0
314	Mserekia	1	Female	66+	No formal education	Yes	Blue	Yes	Yes	Yes	Small	Negative	0.58	Positive

## Sheet: Survey 2
Participants ID	Village	Household No	Sex	age_group	Education level	Bednet ownership	Bednet ownership by color	Bednet impregnation	Bednet daily usage	Bednet having holes	Hole sizes	mRDT S2	gSG6P1 Ab Levels S2	gSG6P1 S2	Anophelescounts S2
1	Oria	1	Female	46-65	Had primary education	Yes	Other Color	No	Yes	No	Medium	Negative	0.19	Negative
2	Oria	1	Male	0-5	Pupils at primary school	No						Negative	0.01	Negative
3	Oria	2	Female	16-30	Had primary education	Yes	Blue	Yes	Yes	No		Negative	0.23	Positive
4	Oria	2	Female	6-15	Pupils at primary school	Yes	Blue	Yes	Yes	No		Negative	0.08	Negative
5	Oria	3	Female	46-65	Had primary education	Yes	Other Color	No	Yes	No		Negative	0.23	Positive
6	Oria	4	Female	31-45	Had primary education	Yes	Blue	Yes	Yes	Yes	Small	Negative	0.06	Negative
7	Oria	5	Female	46-65	Had primary education	Yes	Blue	Yes	Yes	Yes	Large	Negative	0.04	Negative
8	Oria	5	Female	0-5	Pupils at primary school	Yes	Blue	Yes	Yes	Yes	Large	Negative	0.11	Negative
10	Oria	6	Female	16-30	Had primary education	Yes	Blue	Yes	Yes	No		Negative	0.09	Negative	11
11	Oria	7	Male	66+	Had primary education	Yes	Blue	Yes	Yes	Yes	Large	Negative	0.22	Positive
12	Oria	8	Male	6-15	Pupils at primary school	Yes	Other Color	No	Yes	Yes	Medium	Negative	0.93	Positive	465
13	Oria	8	Female	0-5	Children aged < 5 years	No						Negative	0.03	Negative
14	Oria	8	Female	31-45	Had primary education	Yes	Blue	Yes	Yes	Yes	Medium	Negative	0.29	Positive
17	Oria	13	Female	46-65	No formal education	Yes	Blue	Yes	Yes	Yes	Small	Negative	0	Negative
18	Oria	11	Male	0-5	Children aged < 5 years	Yes	Other Color	No	Yes	Yes	Medium	Negative	0.08	Negative
19	Oria	11	Female	16-30	Had primary education	Yes	Other Color	No	Yes	Yes	Medium	Negative	0.01	Negative	122
20	Oria	11	Male	0-5	Children aged < 5 years	Yes	Other Color	No	Yes	Yes	Medium	Negative	0.05	Negative
21	Oria	12	Female	46-65	Had primary education	Yes	Blue	Yes	Yes	Yes	Medium	Negative	0.03	Negative
22	Oria	13	Male	6-15	Pupils at primary school	Yes	Other Color	No	Yes	No		Negative	0.02	Negative
23	Oria	13	Female	31-45	Had primary education	Yes	Other Color	No	Yes	No		Negative	0.06	Negative	5
24	Oria	14	Female	31-45	Had primary education	Yes	White	No	Yes	Yes	Medium	Negative	0.09	Negative	51
25	Oria	15	Male	31-45	Had primary education	Yes	Other Color	No	Yes	No		Negative	0.14	Negative
26	Oria	16	Male	46-65	Had primary education	Yes	Blue	Yes	Yes	No		Negative	0.05	Negative
27	Oria	17	Male	46-65	Had primary education	Yes	Blue	No	Yes	No		Negative	0.02	Negative	98
32	Oria	22	Male	31-45	Had primary education	Yes	Blue	Yes	Yes	No		Negative	0.17	Negative	465
34	Oria	23	Female	31-45	Had primary education	Yes	Other Color	No	Yes	Yes	Medium	Negative	0.11	Negative
35	Oria	23	Female	6-15	Pupils at primary school	Yes	Blue	Yes	Yes	Yes	Medium	Negative	0.01	Negative
36	Oria	23	Male	6-15	Pupils at primary school	Yes	Blue	Yes	Yes	Yes	Small	Negative	0.05	Negative
37	Oria	23	Male	6-15	Pupils at primary school	Yes	Blue	Yes	Yes	Yes	Small	Negative	0.03	Negative
38	Oria	24	Female	16-30	Had primary education	Yes	Blue	Yes	Yes	Yes	Large	Negative	0.02	Negative
39	Oria	25	Male	66+	Had primary education	Yes	Other Color	Yes	Yes	Yes	Small	Negative	0.14	Negative
40	Oria	24	Male	0-5	Children aged < 5 years	Yes	Blue	Yes	Yes	Yes	Large	Negative	0.05	Negative
41	Oria	26	Male	46-65	Secondary education	Yes	Blue	Yes	Yes	Yes	Small	Negative	0.08	Negative
42	Oria	27	Female	16-30	Had primary education	Yes	Blue	Yes	Yes	Yes	Large	Negative	0.25	Positive
43	Oria	28	Female	66+	Had primary education	Yes	Blue	Yes	Yes	No		Negative	0.19	Negative
45	Oria	27	Male	0-5	Children aged < 5 years	Yes	Blue	Yes	Yes	Yes	Large	Negative	0.18	Negative
49	Oria	27	Female	6-15	Pupils at primary school	Yes	Blue	Yes	Yes	Yes	Medium	Negative	0.22	Positive
50	Oria	27	Female	6-15	Pupils at primary school	Yes	Blue	Yes	Yes	Yes	Medium	Negative	0.1	Negative
52	Oria	34	Female	16-30	Had primary education	Yes	Blue	No	Yes	Yes	Medium	Negative	0.01	Negative	1
53	Oria	32	Male	6-15	Pupils at primary school	Yes	Blue	Yes	Yes	No		Negative	0.09	Negative	17
54	Oria	33	Female	31-45	Had primary education	Yes	White	No	Yes	Yes	Small	Negative	0.02	Negative
55	Oria	37	Male	46-65	Secondary education	Yes	Blue	Yes	Yes	No		Negative	0.01	Negative	268
57	Oria	35	Male	46-65	Had primary education	No						Negative	0.16	Negative
58	Mtakuja	1	Female	66+	Had primary education	Yes	Blue	Yes	Yes	Yes	Small	Negative	0.79	Positive
59	Mtakuja	2	Female	46-65	Had primary education	Yes	Blue	Yes	Yes	Yes	Medium	Negative	0.07	Negative	7
60	Mtakuja	2	Male	0-5	Children aged < 5 years	Yes	Blue	Yes	Yes	Yes	Medium	Negative	0.21	Negative
61	Mtakuja	2	Female	6-15	Pupils at primary school	Yes	Blue	Yes	Yes	Yes	Small	Negative	0.08	Negative
62	Mtakuja	3	Female	66+	Had primary education	Yes	Blue	Yes	Yes	Yes	Medium	Negative	0.01	Negative
63	Mtakuja	6	Female	46-65	Had primary education	Yes	Blue	Yes	No	Yes	Small	Negative	0.08	Negative
64	Mtakuja	4	Female	46-65	Had primary education	Yes	Blue	Yes	Yes	Yes	Large	Negative	0.11	Negative	17
65	Mtakuja	4	Male	0-5	Children aged < 5 years	Yes	Blue	Yes	Yes	Yes	Medium	Negative	0.11	Negative
66	Mtakuja	5	Female	66+	No formal education	Yes	Other Color	Yes	Yes	No		Negative	0.17	Negative
67	Mtakuja	7	Female	66+	No formal education	Yes	Blue	Yes	Yes	No		Negative	0.12	Negative
68	Mtakuja	8	Female	66+	No formal education	Yes	Blue	Yes	Yes	Yes	Small	Negative	0.2	Negative	4
69	Mtakuja	9	Female	46-65	Had primary education	Yes	Blue	Yes	Yes	No		Negative	0.01	Negative	18
70	Mtakuja	10	Male	66+	Had primary education	Yes	Blue	Yes	Yes	No		Negative	0.2	Negative
73	Mtakuja	12	Female	31-45	Had primary education	Yes	Blue	Yes	Yes	Yes	Large	Negative	0.35	Positive
74	Mtakuja	12	Female	0-5	Children aged < 5 years	Yes	Blue	Yes	Yes	Yes	Large	Negative	0.09	Negative
75	Mtakuja	21	Female	16-30	Had primary education	Yes	Blue	No	Yes	Yes	Medium	Negative	0.04	Negative	16
76	Mtakuja	13	Female	31-45	Had primary education	Yes	Blue	Yes	Yes	Yes	Large	Negative	0.08	Negative
77	Mtakuja	16	Female	46-65	Had primary education	Yes	Blue	Yes	Yes	Yes	Large	Negative	0.31	Positive
78	Mtakuja	19	Female	46-65	Had primary education	Yes	Other Color	Yes	Yes	No		Negative	0.09	Negative
80	Mtakuja	17	Female	66+	No formal education	Yes	Blue	No	No	No		Negative	0.02	Negative
82	Mtakuja	5	Male	6-15	Had primary education	No						Negative	0.29	Positive
83	Mtakuja	5	Female	6-15	Had primary education	No						Negative	0.06	Negative
84	Mtakuja	15	Female	16-30	Had primary education	Yes	Blue	Yes	Yes	No		Negative	0.13	Negative
85	Mtakuja	20	Male	6-15	Pupils at primary school	No						Negative	0.02	Negative
86	Mtakuja	20	Female	6-15	Pupils at primary school	No						Negative	0.26	Positive
87	Mtakuja	20	Female	6-15	Pupils at primary school	No						Negative	0.35	Positive
88	Mtakuja	21	Female	0-5	Children aged < 5 years	Yes	Blue	Yes	Yes	Yes	Medium	Negative	0.09	Negative
89	Mtakuja	23	Female	6-15	Pupils at primary school	Yes	Blue	Yes	Yes	Yes	Small	Negative	0.05	Negative	0
90	Mtakuja	22	Male	6-15	Pupils at primary school	No						Negative	0.27	Positive
92	Mtakuja	23	Female	6-15	Had primary education	Yes	Blue	Yes	Yes	Yes	Small	Negative	0.04	Negative
93	Mtakuja	24	Male	46-65	Had primary education	Yes	Blue	Yes	Yes	No		Negative	0.14	Negative
94	Mtakuja	25	Female	31-45	Secondary education	Yes	Blue	Yes	Yes	No		Negative	0.03	Negative
95	Mtakuja	25	Female	6-15	Pupils at primary school	Yes	Blue	Yes	Yes	Yes	Small	Negative	0.1	Negative
96	Mtakuja	26	Female	16-30	Had primary education	No						Negative	0.05	Negative
97	Mtakuja	25	Male	0-5	Children aged < 5 years	Yes	Blue	Yes	Yes	Yes	Small	Negative	0.06	Negative
98	Newland	1	Female	46-65	No formal education	Yes	Other Color	Yes	Yes	No		Negative	0.24	Positive	5
99	Newland	1	Male	16-30	Secondary education	Yes	Other Color	Yes	Yes	No		Negative	0.01	Negative
100	Newland	2	Male	66+	Had primary education	Yes	Blue	Yes	Yes	Yes	Large	Negative	0.2	Negative	8
101	Newland	3	Male	66+	Had primary education	Yes	Other Color	No	Yes	Yes	Large	Negative	0.37	Positive
102	Newland	4	Female	16-30	Secondary education	Yes	Blue	Yes	No	Yes	Large	Negative	0.83	Positive
104	Newland	7	Female	31-45	Had primary education	Yes	White	No	Yes	No		Negative	0.14	Negative
106	Newland	8	Male	0-5	Children aged < 5 years	Yes	Blue	Yes	Yes	No		Negative	0.23	Positive
107	Newland	7	Male	6-15	Pupils at primary school	Yes	Blue	No	No	Yes	Small	Negative	0.37	Positive
108	Newland	7	Male	6-15	Pupils at primary school	Yes	White	No	No	No		Negative	0.8	Negative	0
109	Newland	7	Female	6-15	Pupils at primary school	Yes	Blue	No	No	No		Negative	0.12	Negative
111	Newland	8	Male	6-15	Pupils at primary school	Yes	Blue	Yes	Yes	No		Negative	0.31	Positive
112	Newland	8	Female	46-65	Had primary education	Yes	Blue	Yes	Yes	No		Negative	0.06	Negative	2
113	Newland	8	Female	0-5	Children aged < 5 years	Yes	Blue	Yes	Yes	No		Negative	0.01	Negative
114	Newland	8	Male	0-5	Children aged < 5 years	Yes	Blue	Yes	No	No		Negative	0.23	Positive
115	Newland	20	Female	31-45	Had primary education	No						Negative	0.4	Positive
117	Newland	10	Female	16-30	No formal education	Yes	Blue	Yes	Yes	No		Negative	0.35	Positive
119	Newland	13	Female	66+	Had primary education	Yes	Blue	Yes	Yes	No		Negative	0.04	Negative
122	Newland	15	Male	31-45	Had primary education	Yes	Other Color	No	Yes	No		Negative	0.06	Negative
123	Newland	16	Male	46-65	Had primary education	Yes	Blue	Yes	Yes	No		Negative	0.24	Positive
124	Newland	19	Male	46-65	Had primary education	Yes	Blue	Yes	Yes	No		Negative	0.13	Negative
128	Newland	121	Male	0-5	No formal education	No						Negative	0.05	Negative
129	Newland	18	Female	31-45	Had primary education	Yes	Blue	Yes	Yes	No		Negative	0.56	Positive
130	Newland	18	Male	6-15	Pupils at primary school	Yes	Blue	Yes	Yes	No		Negative	0.04	Negative
135	Newland	25	Male	31-45	Had primary education	Yes	Blue	Yes	Yes	Yes	Small	Negative	0.11	Negative
140	Newland	27	Male	6-15	Pupils at primary school	Yes	White	No	No	No		Negative	0	Negative
142	Newland	29	Female	46-65	Had primary education	Yes	Blue	Yes	Yes	No		Negative	0.02	Negative
143	Newland	29	Female	0-5	Children aged < 5 years	Yes	Blue	Yes	Yes	No		Negative	0.08	Negative
146	Newland	33	Male	46-65	Had primary education	Yes	Blue	Yes	No	No		Negative	0.46	Positive	1
147	Mikocheni	1	Female	16-30	No formal education	Yes	Blue	Yes	Yes	No		Negative	0.19	Negative
148	Mikocheni	2	Female	46-65	No formal education	Yes	Blue	Yes	Yes	Yes	Large	Negative	0.02	Negative
149	Mikocheni	3	Female	31-45	No formal education	No						Negative	0	Negative
150	Mikocheni	3	Female	0-5	Children aged < 5 years	No						Negative	0.22	Positive
151	Mikocheni	5	Female	31-45	Had primary education	Yes	White	No	Yes	Yes	Medium	Negative	0.25	Positive
152	Mikocheni	5	Female	6-15	Pupils at primary school	Yes	Blue	Yes	Yes	Yes	Medium	Negative	0.66	Positive
155	Mikocheni	7	Female	0-5	Children aged < 5 years	Yes	Other Color	No	No	Yes	Small	Negative	0.06	Negative
156	Mikocheni	7	Female	31-45	Had primary education	Yes	Other Color	No	No	Yes	Medium	Negative	0.14	Negative
158	Mikocheni	8	Female	16-30	Had primary education	No						Negative	0.28	Positive
160	Mikocheni	10	Female	16-30	Had primary education	Yes	Blue	Yes	Yes	No		Negative	0.08	Negative
161	Mikocheni	10	Male	0-5	Children aged < 5 years	Yes	Blue	Yes	Yes	No		Negative	0.02	Negative
162	Mikocheni	11	Female	31-45	No formal education	No						Negative	0.06	Negative
163	Mikocheni	11	Female	0-5	Children aged < 5 years	Yes	Blue	Yes	Yes	Yes	Small	Negative	0.08	Negative
164	Mikocheni	11	Female	0-5	No formal education	Yes	Blue	Yes	Yes	Yes	Small	Negative	0.05	Negative
166	Mikocheni	13	Female	31-45	No formal education	Yes	Blue	Yes	Yes	No		Negative	0.04	Negative	38
167	Mikocheni	13	Male	0-5	Pupils at primary school	Yes	Blue	Yes	Yes	No		Negative	0.01	Negative
168	Mikocheni	12	Female	66+	Had primary education	Yes	Other Color	Yes	Yes	Yes	Medium	Negative	0.13	Negative
170	Mikocheni	15	Male	6-15	Pupils at primary school	Yes	Blue	Yes	Yes	No		Negative	0.29	Positive
171	Mikocheni	16	Female	46-65	No formal education	No						Negative	0.25	Positive
172	Mikocheni	16	Female	0-5	Pupils at primary school	Yes	Blue	Yes	Yes	Yes	Large	Negative	0.21	Negative
173	Mikocheni	17	Female	0-5	Pupils at primary school	Yes	White	No	Yes	Yes	Large	Negative	0.06	Negative
174	Mikocheni	17	Male	46-65	Had primary education	Yes	White	No	Yes	Yes	Large	Negative	0.05	Negative
177	Mikocheni	19	Female	46-65	Had primary education	Yes	Blue	Yes	No	No		Negative	0.06	Negative
180	Mikocheni	22	Female	16-30	Secondary education	Yes	Blue	Yes	Yes	No		Negative	0.73	Positive
185	Mikocheni	25	Female	6-15	Pupils at primary school	Yes	Blue	Yes	No	Yes	Medium	Negative	0.02	Negative
187	Mikocheni	27	Female	6-15	Pupils at primary school	Yes	Blue	Yes	No	Yes	Medium	Negative	0.39	Positive
188	Mikocheni	29	Male	31-45	Had primary education	Yes	Blue	Yes	Yes	Yes	Small	Negative	0.05	Negative	11
189	Mikocheni	28	Female	6-15	Pupils at primary school	Yes	Blue	Yes	Yes	No		Negative	0.04	Negative
190	Mikocheni	30	Female	6-15	Pupils at primary school	Yes	Other Color	Yes	Yes	No		Negative	0.06	Negative
192	Mikocheni	37	Female	6-15	Pupils at primary school	Yes	White	No	Yes	No		Negative	0.65	Positive
193	Mikocheni	38	Female	6-15	Pupils at primary school	No						Negative	0.96	Positive
194	Mikocheni	39	Female	6-15	Pupils at primary school	Yes	Blue	Yes	Yes	Yes	Medium	Negative	0.08	Negative
195	Mikocheni	40	Female	6-15	Pupils at primary school	Yes	Blue	Yes	Yes	No		Negative	0.01	Negative
196	Mikocheni	32	Female	6-15	Pupils at primary school	Yes	Blue	Yes	Yes	No		Negative	0.83	Positive	9
197	Mikocheni	32	Male	0-5	Children aged < 5 years	Yes	White	Yes	Yes	No		Negative	0.02	Negative
203	Mikocheni	36	Male	31-45	Had primary education	No						Negative	0.11	Negative
204	Mikocheni	41	Female	46-65	Had primary education	Yes	Blue	Yes	Yes	Yes	Medium	Negative	0.04	Negative
208	Mikocheni	46	Female	6-15	Pupils at primary school	Yes	White	No	Yes	No		Negative	0.26	Positive
217	Mikocheni	55	Female	6-15	Pupils at primary school	Yes	Other Color	No	No	No		Negative	0.05	Negative
221	Mikocheni	59	Male	6-15	Pupils at primary school	Yes	Blue	No	No	Yes	Small	Negative	0.22	Positive
223	Mikocheni	59	Female	6-15	Pupils at primary school	Yes	Blue	No	Yes	No		Negative	0.4	Negative
229	Mikocheni	58	Male	31-45	Had primary education	Yes	White	No	Yes	No		Negative	0	Negative
230	Mikocheni	67	Female	46-65	Had primary education	Yes	Blue	Yes	Yes	Yes	Small	Negative	0.08	Negative
231	Mikocheni	67	Female	6-15	Pupils at primary school	Yes	Blue	Yes	Yes	No		Negative	0.41	Positive
233	Mserekia	3	Female	66+	Had primary education	Yes	Other Color	No	Yes	Yes	Small	Negative	0.12	Negative
234	Mserekia	4	Female	66+	Secondary education	Yes	Other Color	Yes	No	No		Negative	0.01	Negative
235	Mserekia	5	Male	66+	Had primary education	Yes	Blue	No	Yes	Yes	Small	Negative	0.03	Negative
238	Mserekia	10	Female	46-65	No formal education	Yes	Blue	Yes	Yes	Yes	Medium	Negative	0.02	Negative
241	Mserekia	13	Female	66+	No formal education	No						Negative	0.03	Negative	15
242	Mserekia	11	Male	66+	No formal education	No						Negative	2.17	Positive
243	Mserekia	12	Male	66+	No formal education	Yes	Blue	Yes	Yes	Yes	Medium	Negative	0.04	Negative
244	Mserekia	16	Male	66+	No formal education	Yes	Blue	Yes	Yes	No		Negative	0.3	Negative	6
245	Mserekia	17	Female	66+	No formal education	No						Negative	0	Negative
247	Mserekia	15	Female	46-65	No formal education	No						Negative	0.06	Negative
250	Mserekia	20	Female	66+	No formal education	No						Negative	0.54	Positive
251	Mserekia	21	Female	46-65	Had primary education	Yes	White	No	No	No		Negative	0.11	Negative	4
252	Mserekia	22	Female	31-45	No formal education	Yes	Blue	Yes	Yes	Yes	Large	Negative	0.06	Negative
254	Mserekia	23	Female	31-45	No formal education	Yes	Blue	Yes	Yes	Yes	Large	Negative	0.21	Negative	4
255	Mserekia	25	Female	66+	No formal education	Yes	Other Color	Yes	Yes	Yes	Large	Negative	0.39	Positive
256	Mserekia	26	Male	6-15	Pupils at primary school	Yes	Blue	No	No	Yes	Small	Negative	0.27	Positive
257	Mserekia	27	Female	6-15	Pupils at primary school	Yes	Blue	Yes	No	No		Negative	0.02	Negative
258	Mserekia	28	Female	46-65	Had primary education	Yes	Blue	Yes	Yes	Yes	Large	Negative	0.06	Negative
259	Mserekia	29	Female	46-65	No formal education	Yes	Blue	Yes	Yes	Yes	Medium	Negative	0.03	Negative
260	Mserekia	34	Female	16-30	No formal education	Yes	Blue	No	Yes	Yes	Small	Negative	0.08	Negative
261	Mserekia	36	Female	16-30	Had primary education	Yes	Blue	No	Yes	Yes	Small	Negative	0.97	Positive
262	Mserekia	32	Female	66+	No formal education	Yes	Blue	No	Yes	Yes	Medium	Negative	0.02	Negative
263	Mserekia	35	Female	31-45	Had primary education	No						Negative	0.4	Negative
268	Mserekia	43	Female	6-15	Pupils at primary school	Yes	Blue	Yes	Yes	Yes	Large	Negative	0.07	Negative
269	Mserekia	41	Male	46-65	No formal education	Yes	Blue	Yes	Yes	Yes	Medium	Negative	0.05	Negative
270	Mserekia	49	Female	6-15	Pupils at primary school	No						Negative	0.04	Negative
271	Mserekia	53	Female	46-65	Had primary education	Yes	Blue	Yes	No	Yes	Large	Negative	0.16	Negative
272	Mserekia	37	Male	6-15	Pupils at primary school	No						Negative	0.02	Negative
273	Mserekia	49	Female	31-45	Secondary education	Yes	Blue	Yes	Yes	Yes	Small	Negative	0.06	Negative	30
278	Mserekia	49	Female	6-15	Pupils at primary school	Yes	Blue	Yes	Yes	Yes	Small	Negative	0.06	Negative
279	Mserekia	47	Female	46-65	No formal education	Yes	White	No	Yes	Yes	Small	Negative	0.1	Negative
280	Mserekia	45	Female	6-15	Pupils at primary school	Yes	Blue	No	Yes	Yes	Small	Negative	0.84	Positive
282	Mserekia	45	Female	46-65	Had primary education	Yes	Blue	No	Yes	Yes	Medium	Negative	0.2	Negative
284	Mserekia	52	Female	31-45	Had primary education	No						Negative	0.02	Negative
286	Mserekia	44	Female	31-45	Secondary education	Yes	Blue	No	Yes	No		Negative	0.28	Positive
287	Mserekia	50	Male	46-65	Had primary education	No						Negative	0.09	Negative
288	Mserekia	53	Female	0-5	Children aged < 5 years	No						Negative	0.19	Negative
289	Mserekia	53	Female	0-5	Children aged < 5 years	Yes	Blue	Yes	Yes	Yes	Large	Negative	0.17	Negative
290	Mserekia	1	Male	0-5	Children aged < 5 years	No						Negative	0.03	Negative
293	Mserekia	49	Female	0-5	Children aged < 5 years	Yes	Blue	Yes	Yes	Yes	Medium	Negative	0.01	Negative
294	Mserekia	52	Male	6-15	Pupils at primary school	No						Negative	0.04	Negative
297	Mserekia	60	Male	0-5	Children aged < 5 years	No						Negative	0.09	Negative
301	Mserekia	58	Female	46-65	Had primary education	No						Negative	0.01	Negative
302	Mserekia	59	Female	46-65	No formal education	No						Negative	0.24	Positive
303	Mserekia	57	Female	66+	No formal education	Yes	Other Color	Yes	Yes	Yes	Large	Negative	0.05	Negative
306	Mserekia	63	Female	6-15	Pupils at primary school	No						Negative	0.08	Negative
307	Mserekia	67	Female	46-65	No formal education	No						Negative	0.06	Negative
308	Mserekia	68	Female	0-5	Children aged < 5 years	Yes	Blue	No	Yes	Yes	Small	Negative	0.29	Positive
309	Mserekia	68	Male	46-65	Had primary education	Yes	Blue	Yes	Yes	Yes	Small	Negative	0.02	Negative
313	Mserekia	37	Male	31-45	Secondary education	Yes	Blue	Yes	Yes	Yes	Medium	Negative	0.38	Positive	52
314	Mserekia	1	Female	66+	No formal education	Yes	Blue	Yes	Yes	Yes	Small	Negative	0.03	Negative

## Sheet: Survey 3
Participants ID	Village	Household No	Sex	age_group	Education level	Bednet ownership	Bednet ownership by color	Bednet impregnation	Bednet daily usage	Bednet having holes	holes sizes	mRDT S3	gSG6P1 S3	gSG6P1 Ab level S3	Anopheles counts S3
1	Oria	1	Female	46-65	Primary education	Yes	Other Color	No	Yes	No	Medium	Negative	Negative	0.01
2	Oria	1	Male	0-5	Pupils at primary school	No	No Net	No net	No	No net	no net	Negative	Negative	0.02
4	Oria	2	Female	6-15	Pupils at primary school	Yes	Blue	Yes	Yes	No	No holes	Negative	Negative	0.1
5	Oria	3	Female	46-65	Primary education	Yes	Other Color	No	Yes	No	No holes	Negative	Negative	0.05
6	Oria	4	Female	31-45	Primary education	Yes	Blue	Yes	Yes	Yes	Small	Negative	Negative	0.03
7	Oria	5	Female	46-65	Primary education	Yes	Blue	Yes	Yes	Yes	Large	Negative	Negative	0.02
10	Oria	6	Female	16-30	Primary education	Yes	Blue	Yes	Yes	No	No holes	Negative	Negative	0.04	18
11	Oria	7	Male	66+	Primary education	Yes	Blue	Yes	Yes	Yes	Large	Negative	Negative	0.13
12	Oria	8	Male	6-15	Pupils at primary school	Yes	Other Color	No	Yes	Yes	Medium	Negative	Positive	0.52
13	Oria	8	Female	0-5	Children aged < 5 years	No	No Net	No net	No	No net	no net	Negative	Negative	0.01
14	Oria	8	Female	31-45	Primary education	Yes	Blue	Yes	Yes	Yes	Medium	Negative	Negative	0.01
18	Oria	11	Male	0-5	Children aged < 5 years	Yes	Other Color	No	Yes	Yes	Medium	Negative	Negative	0.03
19	Oria	11	Female	16-30	Primary education	Yes	Other Color	No	Yes	Yes	Medium	Negative	Negative	0.17	1637
20	Oria	11	Male	0-5	Children aged < 5 years	Yes	Other Color	No	Yes	Yes	Medium	Negative	Positive	0.39
21	Oria	12	Female	46-65	Primary education	Yes	Blue	Yes	Yes	Yes	Medium	Negative	Positive	0.41
22	Oria	13	Male	6-15	Pupils at primary school	Yes	Other Color	No	Yes	No	No holes	Negative	Negative	0.18
23	Oria	13	Female	31-45	Primary education	Yes	Other Color	No	Yes	No	No holes	Negative	Positive	0.22	242
24	Oria	14	Female	31-45	Primary education	Yes	White	No	Yes	Yes	Medium	Negative	Negative	0.13	3
25	Oria	15	Male	31-45	Primary education	Yes	Other Color	No	Yes	No	No holes	Negative	Negative	0.19
26	Oria	16	Male	46-65	Primary education	Yes	Blue	Yes	Yes	No	No holes	Negative	Negative	0.02
27	Oria	17	Male	46-65	Primary education	Yes	Blue	No	Yes	No	No holes	Negative	Negative	0.02	160
28	Oria	18	Male	46-65	Primary education	Yes	Other Color	Yes	Yes	Yes	Large	Negative	Negative	0.05
34	Oria	23	Female	31-45	Primary education	Yes	Other Color	No	Yes	Yes	Medium	Negative	Negative	0.03
35	Oria	23	Female	6-15	Pupils at primary school	Yes	Blue	Yes	Yes	Yes	Medium	Negative	Negative	0.05
36	Oria	23	Male	6-15	Pupils at primary school	Yes	Blue	Yes	Yes	Yes	Small	Negative	Negative	0.05
37	Oria	23	Male	6-15	Pupils at primary school	Yes	Blue	Yes	Yes	Yes	Small	Negative	Negative	0.13
38	Oria	24	Female	16-30	Primary education	Yes	Blue	Yes	Yes	Yes	Large	Negative	Negative	0
40	Oria	24	Male	0-5	Children aged < 5 years	Yes	Blue	Yes	Yes	Yes	Large	Negative	Negative	0.03
41	Oria	26	Male	46-65	Tertiary education	Yes	Blue	Yes	Yes	Yes	Small	Positive	Negative	0.01
42	Oria	27	Female	16-30	Primary education	Yes	Blue	Yes	Yes	Yes	Large	Negative	Negative	0.03
43	Oria	28	Female	66+	Primary education	Yes	Blue	Yes	Yes	No	No holes	Negative	Negative	0.01
44	Oria	29	Female	46-65	Primary education	Yes	White	No	Yes	No	No holes	Negative	Negative	0.03
45	Oria	27	Male	0-5	Children aged < 5 years	Yes	Blue	Yes	Yes	Yes	Large	Negative	Negative	0.03
48	Oria	27	Male	6-15	Pupils at primary school	Yes	Blue	Yes	No	Yes	Medium	Negative	Negative	0.08
49	Oria	27	Female	6-15	Pupils at primary school	Yes	Blue	Yes	Yes	Yes	Medium	Negative	Positive	0.48
50	Oria	27	Female	6-15	Pupils at primary school	Yes	Blue	Yes	Yes	Yes	Medium	Negative	Negative	0.01
52	Oria	34	Female	16-30	Primary education	Yes	Blue	No	Yes	Yes	Medium	Negative	Negative	0	200
53	Oria	32	Male	6-15	Pupils at primary school	Yes	Blue	Yes	Yes	No	No holes	Negative	Negative	0.04	13
54	Oria	33	Female	31-45	Primary education	Yes	White	No	Yes	Yes	Small	Negative	Negative	0.03
55	Oria	37	Male	46-65	Tertiary education	Yes	Blue	Yes	Yes	No	No holes	Negative	Negative	0.01	234
58	Mtakuja	1	Female	66+	Primary education	Yes	Blue	Yes	Yes	Yes	Small	Negative	Positive	0.48
59	Mtakuja	2	Female	46-65	Primary education	Yes	Blue	Yes	Yes	Yes	Medium	Negative	Negative	0.01	8
60	Mtakuja	2	Male	0-5	Children aged < 5 years	Yes	Blue	Yes	Yes	Yes	Medium	Negative	Negative	0.09
61	Mtakuja	2	Female	6-15	Pupils at primary school	Yes	Blue	Yes	Yes	Yes	Small	Negative	Negative	0.02
62	Mtakuja	3	Female	66+	Primary education	Yes	Blue	Yes	Yes	Yes	Medium	Negative	Negative	0.05
63	Mtakuja	6	Female	46-65	Primary education	Yes	Blue	Yes	No	Yes	Small	Negative	Negative	0.16
64	Mtakuja	4	Female	46-65	Primary education	Yes	Blue	Yes	Yes	Yes	Large	Negative	Negative	0.06	3
65	Mtakuja	4	Male	0-5	Children aged < 5 years	Yes	Blue	Yes	Yes	Yes	Medium	Negative	Negative	0.01
66	Mtakuja	5	Female	66+	No formal education	Yes	Other Color	Yes	Yes	No	No holes	Negative	Negative	0.09
67	Mtakuja	7	Female	66+	No formal education	Yes	Blue	Yes	Yes	No	No holes	Negative	Negative	0.16
68	Mtakuja	8	Female	66+	No formal education	Yes	Blue	Yes	Yes	Yes	Small	Negative	Negative	0.02	1
69	Mtakuja	9	Female	46-65	Primary education	Yes	Blue	Yes	Yes	No	No holes	Negative	Positive	0.25	5
70	Mtakuja	10	Male	66+	Primary education	Yes	Blue	Yes	Yes	No	No holes	Negative	Negative	0.07
73	Mtakuja	12	Female	31-45	Primary education	Yes	Blue	Yes	Yes	Yes	Large	Negative	Negative	0.06
74	Mtakuja	12	Female	0-5	Children aged < 5 years	Yes	Blue	Yes	Yes	Yes	Large	Negative	Negative	0.11
75	Mtakuja	21	Female	16-30	Primary education	Yes	Blue	No	Yes	Yes	Medium	Negative	Negative	0.09	16
76	Mtakuja	13	Female	31-45	Primary education	Yes	Blue	Yes	Yes	Yes	Large	Negative	Negative	0.1
77	Mtakuja	16	Female	46-65	Primary education	Yes	Blue	Yes	Yes	Yes	Large	Negative	Positive	0.33
78	Mtakuja	19	Female	46-65	Primary education	Yes	Other Color	Yes	Yes	No	No holes	Negative	Negative	0.13
80	Mtakuja	17	Female	66+	No formal education	Yes	Blue	No	No	No	No holes	Negative	Negative	0.14
82	Mtakuja	5	Male	6-15	Primary education	No	No Net	No net	No	No net	no net	Negative	Negative	0.12
83	Mtakuja	5	Female	6-15	Primary education	No	No Net	No net	No	No net	no net	Negative	Negative	0.03
84	Mtakuja	15	Female	16-30	Primary education	Yes	Blue	Yes	Yes	No	No holes	Negative	Positive	0.22
85	Mtakuja	20	Male	6-15	Pupils at primary school	No	No Net	No net	No	No net	no net	Negative	Negative	0.02
86	Mtakuja	20	Female	6-15	Pupils at primary school	No	No Net	No net	No	No net	no net	Negative	Negative	0.13
87	Mtakuja	20	Female	6-15	Pupils at primary school	No	No Net	No net	No	No net	no net	Negative	Negative	0.01
88	Mtakuja	21	Female	0-5	Children aged < 5 years	Yes	Blue	Yes	Yes	Yes	Medium	Negative	Negative	0.04
89	Mtakuja	23	Female	6-15	Pupils at primary school	Yes	Blue	Yes	Yes	Yes	Small	Negative	Negative	0	0
91	Mtakuja	22	Female	6-15	Pupils at primary school	No	No Net	No net	No	No net	no net	Negative	Negative	0.11
92	Mtakuja	23	Female	6-15	Primary education	Yes	Blue	Yes	Yes	Yes	Small	Negative	Negative	0.19
93	Mtakuja	24	Male	46-65	Primary education	Yes	Blue	Yes	Yes	No	No holes	Negative	Positive	0.57
94	Mtakuja	25	Female	31-45	Secondary education	Yes	Blue	Yes	Yes	No	No holes	Negative	Negative	0.14
95	Mtakuja	25	Female	6-15	Pupils at primary school	Yes	Blue	Yes	Yes	Yes	Small	Negative	Negative	0.03
97	Mtakuja	25	Male	0-5	Children aged < 5 years	Yes	Blue	Yes	Yes	Yes	Small	Negative	Negative	0.08
98	Newland	1	Female	46-65	No formal education	Yes	Other Color	Yes	Yes	No	No holes	Negative	Negative	0.07	0
99	Newland	1	Male	16-30	Secondary education	Yes	Other Color	Yes	Yes	No	No holes	Negative	Negative	0.06
100	Newland	2	Male	66+	Primary education	Yes	Blue	Yes	Yes	Yes	Large	Negative	Negative	0.08	0
101	Newland	3	Male	66+	Primary education	Yes	Other Color	No	Yes	Yes	Large	Negative	Negative	0.06
102	Newland	4	Female	16-30	Secondary education	Yes	Blue	Yes	No	Yes	Large	Negative	Negative	0.06
104	Newland	7	Female	31-45	Primary education	Yes	White	No	Yes	No	No holes	Negative	Negative	0.14
106	Newland	8	Male	0-5	Children aged < 5 years	Yes	Blue	Yes	Yes	No	No holes	Negative	Negative	0.11
107	Newland	7	Male	6-15	Pupils at primary school	Yes	Blue	No	No	Yes	Small	Negative	Negative	0.16
108	Newland	7	Male	6-15	Pupils at primary school	Yes	White	No	No	No	No holes	Negative	Positive	0.45	10
109	Newland	7	Female	6-15	Pupils at primary school	Yes	Blue	No	No	No	No holes	Negative	Negative	0.16
111	Newland	8	Male	6-15	Pupils at primary school	Yes	Blue	Yes	Yes	No	No holes	Negative	Negative	0.13
112	Newland	8	Female	46-65	Primary education	Yes	Blue	Yes	Yes	No	No holes	Negative	Positive	0.26	17
113	Newland	8	Female	0-5	Children aged < 5 years	Yes	Blue	Yes	Yes	No	No holes	Negative	Negative	0.11
114	Newland	8	Male	0-5	Children aged < 5 years	Yes	Blue	Yes	No	No	No holes	Negative	Negative	0.14
117	Newland	10	Female	16-30	No formal education	Yes	Blue	Yes	Yes	No	No holes	Negative	Negative	0.03
122	Newland	15	Male	31-45	Primary education	Yes	Other Color	No	Yes	No	No holes	Negative	Negative	0.02
123	Newland	16	Male	46-65	Primary education	Yes	Blue	Yes	Yes	No	No holes	Negative	Negative	0.02
124	Newland	19	Male	46-65	Primary education	Yes	Blue	Yes	Yes	No	No holes	Negative	Negative	0.16
129	Newland	18	Female	31-45	Primary education	Yes	Blue	Yes	Yes	No	No holes	Negative	Positive	0.61
130	Newland	18	Male	6-15	Pupils at primary school	Yes	Blue	Yes	Yes	No	No holes	Negative	Negative	0.12
135	Newland	25	Male	31-45	Primary education	Yes	Blue	Yes	Yes	Yes	Small	Negative	Negative	0.08
140	Newland	27	Male	6-15	Pupils at primary school	Yes	White	No	No	No	No holes	Negative	Negative	0.03
142	Newland	29	Female	46-65	Primary education	Yes	Blue	Yes	Yes	No	No holes	Negative	Negative	0.04
143	Newland	29	Female	0-5	Children aged < 5 years	Yes	Blue	Yes	Yes	No	No holes	Negative	Negative	0.03
146	Newland	33	Male	46-65	Primary education	Yes	Blue	Yes	No	No	No holes	Negative	Positive	0.23	0
149	Mikocheni	3	Female	31-45	No formal education	No	No Net	No net	No	No net	no net	Negative	Negative	0.08
150	Mikocheni	3	Female	0-5	Children aged < 5 years	No	No Net	No net	No	No net	no net	Negative	Negative	0.1
151	Mikocheni	5	Female	31-45	Primary education	Yes	White	No	Yes	Yes	Medium	Negative	Negative	0.14
152	Mikocheni	5	Female	6-15	Pupils at primary school	Yes	Blue	Yes	Yes	Yes	Medium	Negative	Negative	0.08
155	Mikocheni	7	Female	0-5	Children aged < 5 years	Yes	Other Color	No	No	Yes	Small	Negative	Negative	0.02
156	Mikocheni	7	Female	31-45	Primary education	Yes	Other Color	No	No	Yes	Medium	Negative	Negative	0.03
160	Mikocheni	10	Female	16-30	Primary education	Yes	Blue	Yes	Yes	No	No holes	Negative	Negative	0.07
161	Mikocheni	10	Male	0-5	Children aged < 5 years	Yes	Blue	Yes	Yes	No	No holes	Negative	Negative	0.18
162	Mikocheni	11	Female	31-45	No formal education	No	No Net	No net	No	No net	no net	Negative	Negative	0.02
163	Mikocheni	11	Female	0-5	Children aged < 5 years	Yes	Blue	Yes	Yes	Yes	Small	Negative	Negative	0.09
164	Mikocheni	11	Female	0-5	No formal education	Yes	Blue	Yes	Yes	Yes	Small	Negative	Negative	0.07
166	Mikocheni	13	Female	31-45	No formal education	Yes	Blue	Yes	Yes	No	No holes	Negative	Negative	0.05	0
167	Mikocheni	13	Male	0-5	Pupils at primary school	Yes	Blue	Yes	Yes	No	No holes	Negative	Negative	0.03
170	Mikocheni	15	Male	6-15	Pupils at primary school	Yes	Blue	Yes	Yes	No	No holes	Negative	Negative	0.09
171	Mikocheni	16	Female	46-65	No formal education	No	No Net	No net	No	No net	no net	Negative	Negative	0.1
172	Mikocheni	16	Female	0-5	Pupils at primary school	Yes	Blue	Yes	Yes	Yes	Large	Negative	Negative	0.05
173	Mikocheni	17	Female	0-5	Pupils at primary school	Yes	White	No	Yes	Yes	Large	Negative	Negative	0.08
174	Mikocheni	17	Male	46-65	Primary education	Yes	White	No	Yes	Yes	Large	Negative	Negative	0.09
175	Mikocheni	18	Male	0-5	Children aged < 5 years	Yes	White	Yes	Yes	No	No holes	Negative	Positive	0.23
176	Mikocheni	18	Male	46-65	Primary education	Yes	White	Yes	Yes	No	No holes	Negative	Negative	0.02
185	Mikocheni	25	Female	6-15	Pupils at primary school	Yes	Blue	Yes	No	Yes	Medium	Negative	Negative	0.11
186	Mikocheni	26	Female	6-15	Pupils at primary school	Yes	Blue	Yes	Yes	No	No holes	Negative	Negative	0.01
187	Mikocheni	27	Female	6-15	Pupils at primary school	Yes	Blue	Yes	No	Yes	Medium	Negative	Negative	0.02
188	Mikocheni	29	Male	31-45	Primary education	Yes	Blue	Yes	Yes	Yes	Small	Negative	Negative	0.1	0
189	Mikocheni	28	Female	6-15	Pupils at primary school	Yes	Blue	Yes	Yes	No	No holes	Negative	Negative	0.02
190	Mikocheni	30	Female	6-15	Pupils at primary school	Yes	Other Color	Yes	Yes	No	No holes	Negative	Negative	0.05
191	Mikocheni	35	Female	6-15	Primary education	Yes	Blue	Yes	Yes	Yes	Small	Negative	Negative	0.06
192	Mikocheni	37	Female	6-15	Pupils at primary school	Yes	White	No	Yes	No	No holes	Negative	Negative	0
193	Mikocheni	38	Female	6-15	Pupils at primary school	No	No Net	No net	No	No net	no net	Negative	Positive	0.6
194	Mikocheni	39	Female	6-15	Pupils at primary school	Yes	Blue	Yes	Yes	Yes	Medium	Negative	Negative	0.12
195	Mikocheni	40	Female	6-15	Pupils at primary school	Yes	Blue	Yes	Yes	No	No holes	Negative	Negative	0.05
196	Mikocheni	32	Female	6-15	Pupils at primary school	Yes	Blue	Yes	Yes	No	No holes	Negative	Negative	0.03	0
197	Mikocheni	32	Male	0-5	Children aged < 5 years	Yes	White	Yes	Yes	No	No holes	Negative	Negative	0.05
198	Mikocheni	31	Male	16-30	Primary education	No	No Net	No net	No	No net	no net	Negative	Negative	0.21
201	Mikocheni	33	Male	16-30	Primary education	Yes	Blue	Yes	Yes	Yes	Large	Negative	Negative	0.07
203	Mikocheni	36	Male	31-45	Primary education	No	No Net	No net	No	No net	no net	Negative	Negative	0.08
204	Mikocheni	41	Female	46-65	Primary education	Yes	Blue	Yes	Yes	Yes	Medium	Negative	Negative	0.08
208	Mikocheni	46	Female	6-15	Pupils at primary school	Yes	White	No	Yes	No	No holes	Negative	Negative	0.08
210	Mikocheni	48	Female	6-15	Pupils at primary school	Yes	White	No	Yes	Yes	Large	Negative	Negative	0.12
211	Mikocheni	49	Female	6-15	Pupils at primary school	Yes	Blue	Yes	Yes	Yes	Large	Negative	Negative	0.15
212	Mikocheni	50	Female	6-15	Pupils at primary school	Yes	Blue	No	No	No	No holes	Negative	Negative	0.08
213	Mikocheni	51	Female	6-15	Pupils at primary school	Yes	White	No	No	No	No holes	Negative	Negative	0.06
214	Mikocheni	52	Female	6-15	Pupils at primary school	Yes	White	No	No	No	No holes	Negative	Negative	0.03
215	Mikocheni	61	Female	6-15	Pupils at primary school	Yes	Blue	Yes	Yes	No	No holes	Negative	Negative	0.05
217	Mikocheni	55	Female	6-15	Pupils at primary school	Yes	Other Color	No	No	No	No holes	Negative	Negative	0
219	Mikocheni	56	Female	6-15	Pupils at primary school	Yes	Blue	No	Yes	Yes	Small	Negative	Negative	0.01
220	Mikocheni	64	Female	6-15	Pupils at primary school	Yes	Blue	Yes	Yes	Yes	Small	Negative	Negative	0.09
221	Mikocheni	59	Male	6-15	Pupils at primary school	Yes	Blue	No	No	Yes	Small	Negative	Negative	0.08
223	Mikocheni	59	Female	6-15	Pupils at primary school	Yes	Blue	No	Yes	No	No holes	Negative	Negative	0.15
227	Mikocheni	62	Female	6-15	Pupils at primary school	No	No Net	No net	No	No net	no net	Negative	Negative	0.1
228	Mikocheni	63	Female	6-15	Pupils at primary school	Yes	White	No	Yes	Yes	Small	Negative	Positive	0.24
229	Mikocheni	58	Male	31-45	Primary education	Yes	White	No	Yes	No	No holes	Negative	Negative	0
230	Mikocheni	67	Female	46-65	Primary education	Yes	Blue	Yes	Yes	Yes	Small	Negative	Negative	0.03
231	Mikocheni	67	Female	6-15	Pupils at primary school	Yes	Blue	Yes	Yes	No	No holes	Negative	Positive	0.26
233	Mserekia	3	Female	66+	Primary education	Yes	Other Color	No	Yes	Yes	Small	Negative	Negative	0.02
234	Mserekia	4	Female	66+	Secondary education	Yes	Other Color	Yes	No	No	No holes	Negative	Positive	0.94
235	Mserekia	5	Male	66+	Primary education	Yes	Blue	No	Yes	Yes	Small	Negative	Negative	0.01
238	Mserekia	10	Female	46-65	No formal education	Yes	Blue	Yes	Yes	Yes	Medium	Negative	Positive	0.06
241	Mserekia	13	Female	66+	No formal education	No	No Net	No net	No	No net	no net	Negative	Negative	0.02	3
242	Mserekia	11	Male	66+	No formal education	No	No Net	No net	No	No net	no net	Negative	Negative	0.09
243	Mserekia	12	Male	66+	No formal education	Yes	Blue	Yes	Yes	Yes	Medium	Negative	Negative	0.07
244	Mserekia	16	Male	66+	No formal education	Yes	Blue	Yes	Yes	No	No holes	Negative	Negative	0.04	4
245	Mserekia	17	Female	66+	No formal education	No	No Net	No net	No	No net	no net	Negative	Negative	0.04
247	Mserekia	15	Female	46-65	No formal education	No	No Net	No net	No	No net	no net	Negative	Negative	0.12
250	Mserekia	20	Female	66+	No formal education	No	No Net	No net	No	No net	no net	Negative	Negative	0.06
251	Mserekia	21	Female	46-65	Primary education	Yes	White	No	No	No	No holes	Negative	Negative	0.04	2
254	Mserekia	23	Female	31-45	No formal education	Yes	Blue	Yes	Yes	Yes	Large	Negative	Negative	0.01	0
255	Mserekia	25	Female	66+	No formal education	Yes	Other Color	Yes	Yes	Yes	Large	Negative	Positive	0.57
256	Mserekia	26	Male	6-15	Pupils at primary school	Yes	Blue	No	No	Yes	Small	Negative	Negative	0.05
257	Mserekia	27	Female	6-15	Pupils at primary school	Yes	Blue	Yes	No	No	No holes	Negative	Negative	0.13
258	Mserekia	28	Female	46-65	Primary education	Yes	Blue	Yes	Yes	Yes	Large	Negative	Negative	0.08
259	Mserekia	29	Female	46-65	No formal education	Yes	Blue	Yes	Yes	Yes	Medium	Negative	Positive	0.34
260	Mserekia	34	Female	16-30	No formal education	Yes	Blue	No	Yes	Yes	Small	Negative	Negative	0.09
261	Mserekia	36	Female	16-30	Primary education	Yes	Blue	No	Yes	Yes	Small	Negative	Negative	0.12
262	Mserekia	32	Female	66+	No formal education	Yes	Blue	No	Yes	Yes	Medium	Negative	Negative	0.09
268	Mserekia	43	Female	6-15	Pupils at primary school	Yes	Blue	Yes	Yes	Yes	Large	Negative	Negative	0.1
269	Mserekia	41	Male	46-65	No formal education	Yes	Blue	Yes	Yes	Yes	Medium	Negative	Negative	0.02
270	Mserekia	49	Female	6-15	Pupils at primary school	No	No Net	No net	No	No net	no net	Negative	Negative	0.06
271	Mserekia	53	Female	46-65	Primary education	Yes	Blue	Yes	No	Yes	Large	Negative	Negative	0.01
272	Mserekia	37	Male	6-15	Pupils at primary school	No	No Net	No net	No	No net	no net	Negative	Negative	0.01
273	Mserekia	49	Female	31-45	Secondary education	Yes	Blue	Yes	Yes	Yes	Small	Negative	Negative	0.12	7
276	Mserekia	42	Female	31-45	Primary education	Yes	Blue	No	Yes	Yes	Small	Negative	Negative	0.08
278	Mserekia	49	Female	6-15	Pupils at primary school	Yes	Blue	Yes	Yes	Yes	Small	Negative	Negative	0.09
279	Mserekia	47	Female	46-65	No formal education	Yes	White	No	Yes	Yes	Small	Negative	Negative	0.02
280	Mserekia	45	Female	6-15	Pupils at primary school	Yes	Blue	No	Yes	Yes	Small	Negative	Positive	0.51
282	Mserekia	45	Female	46-65	Primary education	Yes	Blue	No	Yes	Yes	Medium	Negative	Negative	0.14
284	Mserekia	52	Female	31-45	Primary education	No	No Net	No net	No	No net	no net	Negative	Negative	0.03
286	Mserekia	44	Female	31-45	Secondary education	Yes	Blue	No	Yes	No	No holes	Negative	Negative	0.05
288	Mserekia	53	Female	0-5	Children aged < 5 years	No	No Net	No net	No	No net	no net	Negative	Negative	0.06
289	Mserekia	53	Female	0-5	Children aged < 5 years	Yes	Blue	Yes	Yes	Yes	Large	Negative	Negative	0.02
290	Mserekia	1	Male	0-5	Children aged < 5 years	No	No Net	No net	No	No net	no net	Negative	Negative	0.03
293	Mserekia	49	Female	0-5	Children aged < 5 years	Yes	Blue	Yes	Yes	Yes	Medium	Negative	Negative	0.03
294	Mserekia	52	Male	6-15	Pupils at primary school	No	No Net	No net	No	No net	no net	Negative	Negative	0.03
296	Mserekia	60	Female	16-30	No formal education	No	No Net	No net	No	No net	no net	Negative	Negative	0.06
301	Mserekia	58	Female	46-65	Primary education	No	No Net	No net	No	No net	no net	Negative	Negative	0.09
302	Mserekia	59	Female	46-65	No formal education	No	No Net	No net	No	No net	no net	Negative	Negative	0.01
303	Mserekia	57	Female	66+	No formal education	Yes	Other Color	Yes	Yes	Yes	Large	Negative	Negative	0.04
304	Mserekia	61	Female	6-15	No formal education	Yes	White	No	No	Yes	Medium	Negative	Negative	0.03
306	Mserekia	63	Female	6-15	Pupils at primary school	No	No Net	No net	No	No net	no net	Negative	Negative	0.07
307	Mserekia	67	Female	46-65	No formal education	No	No Net	No net	No	No net	no net	Negative	Negative	0.14
308	Mserekia	68	Female	0-5	Children aged < 5 years	Yes	Blue	No	Yes	Yes	Small	Negative	Negative	0.02
309	Mserekia	68	Male	46-65	Primary education	Yes	Blue	Yes	Yes	Yes	Small	Negative	Negative	0.06
311	Mserekia	69	Female	0-5	Children aged < 5 years	No	No Net	No net	No	No net	no net	Negative	Negative	0.02
312	Mserekia	47	Female	0-5	Pupils at primary school	Yes	White	No	Yes	Yes	Medium	Negative	Negative	0.01
313	Mserekia	37	Male	31-45	Tertiary education	Yes	Blue	Yes	Yes	Yes	Medium	Negative	Negative	0.06	1
